# Supplementary material for: Applying Unbiased, Functional Criteria Allows Selection of Novel Cyclic Peptides for Effective Targeted Drug Delivery to Malignant Prostate Cancer Cells
Source: Pharmaceutics. 2025 Jul 1;17(7):866. doi: 10.3390/pharmaceutics17070866 (PMC12298539; doi:10.3390/pharmaceutics17070866)
Supplement: Supplementary file 1 [file pharmaceutics-17-00866-s001.zip]

Archive with 1 entries (1 files):
- pharmaceutics-3608815-supplementary.pdf
